# Supplementary material for: Piriformospora indica Primes Onion Response against Stemphylium Leaf Blight Disease
Source: Pathogens. 2021 Aug 26;10(9):1085. doi: 10.3390/pathogens10091085 (PMC8472787; doi:10.3390/pathogens10091085)
Supplement: Supplementary file 1 [file pathogens-10-01085-s001.zip]

Archive with 1 entries (1 files):
- pathogens-1319137-supplementary .pdf
